# Supplementary material for: Altered Effective Connectivity of Children and Young Adults With Unilateral Amblyopia: A Resting-State Functional Magnetic Resonance Imaging Study
Source: Front Neurosci. 2021 Jul 6;15:657576. doi: 10.3389/fnins.2021.657576 (PMC8290343; doi:10.3389/fnins.2021.657576)
Supplement: Supplementary file 1 [file Data_Sheet_1.zip]

Archive with 8 entries (5 files):
- Supplementary Material/
- Supplementary Material/Individual ROI-wise EC/
- Supplementary Material/Individual ROI-wise EC/Table1_EC_Amblyopia_X2Y.xlsx
- Supplementary Material/Individual ROI-wise EC/Table2_EC_Amblyopia_Y2X.xlsx
- Supplementary Material/Individual ROI-wise EC/Table3_EC_HCs_X2Y.xlsx
- Supplementary Material/Individual ROI-wise EC/Table4_EC_HCs_Y2X.xlsx
- Supplementary Material/Individual voxel-wise EC/
- Supplementary Material/Individual voxel-wise EC/Individual voxel-wise EC.docx
