# Supplementary material for: Altered Effective Connectivity of Children and Young Adults With Unilateral Amblyopia: A Resting-State Functional Magnetic Resonance Imaging Study
Source: Front Neurosci. 2021 Jul 6;15:657576. doi: 10.3389/fnins.2021.657576 (PMC8290343; doi:10.3389/fnins.2021.657576)
Supplement: Supplementary file 1 [file Data_Sheet_1.zip › Supplementary Material/Individual ROI-wise EC/Table1_EC_Amblyopia_X2Y.xlsx]

## Sheet: Table1_GCA_Amblyopia_X2Y
-0.0126	0.0109	0.104	-0.0412	-0.00721	-0.0112	0.0123	-0.0126	-0.0364	0.914	0.254	0.0198	-0.00814	-0.012	-0.0142	0.0563	0.102	0.0805	0.016	-4.96e-05	-0.0149	0.019	-0.0483	0.0385	0.0164	-0.0903	-0.00203	0.0266	-0.0667	-0.0262	-0.032	-0.0275	-0.00771	0.0287	-0.074	0.0145	-0.348	-0.241	0.0766	0.0319	-0.0648	0.0751	-0.0413	0.432	0.278	0.145	0.0411	0.119	-0.091	-0.0152
-0.0951	-0.00305	0.148	0.00348	-0.0167	-0.0118	0.0322	-0.057	0.0882	-0.0159	-0.0617	-0.041	0.0586	0.0792	0.00597	-0.00467	0.0185	-0.111	0.038	-0.019	-0.07	0.26	-0.104	-0.0287	-0.103	-0.0828	-0.0876	-0.16	0.00143	-0.0461	0.0194	0.0108	0.00224	0.0107	-0.0587	-0.0152	-0.00354	-0.0142	0.0894	0.0636	-0.0485	-0.165	-0.171	0.0659	0.139	-0.0139	-0.0417	-0.0146	-0.157	-0.00566
-0.195	0.217	0.272	0.0882	0.123	-0.0521	-0.108	-0.0747	0.0577	-0.111	-0.0425	0.0304	0.00516	0.0158	0.0352	-0.0031	-0.0143	-0.0226	0.0192	0.0189	-0.0117	0.0816	-0.0411	-0.0674	-0.0838	-0.13	-0.145	0.0137	-0.0962	-0.187	0.0409	-0.0347	-0.0598	-0.123	-0.11	0.142	-0.115	-0.148	-0.0942	0.0695	-0.085	-0.122	-0.111	-0.132	-0.264	-0.105	-0.095	-0.178	-0.107	-0.272
0.119	0.0273	0.382	-0.0218	-0.0585	-0.156	-0.0497	0.0607	-0.0598	0.133	0.395	0.0637	0.225	-0.0097	0.0498	-0.0177	0.0279	0.0586	0.159	-0.151	-0.148	-0.000727	-0.0166	-0.00826	0.0836	0.0301	-0.0537	0.000482	-0.0365	-0.167	0.00457	-0.0197	-0.0427	-0.0104	-0.0537	-0.058	-0.0889	-0.158	0.0188	0.0198	-0.0337	-0.0225	-0.000133	-0.0121	0.00207	-0.127	-0.107	-0.029	-0.0306	-0.0398
-0.0124	0.159	-0.038	0.0183	0.0617	-0.0661	0.0186	0.012	-0.0394	-0.0914	0.000302	0.0315	0.0986	0.0112	0.0264	-0.0713	-0.0301	0.086	0.11	-0.0153	0.0601	-0.0974	0.0762	0.0112	0.00213	-0.0729	-0.0942	0.165	-0.189	-0.28	0.0141	0.0548	-0.0155	0.026	0.00201	-0.0165	-0.0331	-0.0399	-0.0442	-0.119	-0.116	-0.0444	0.0134	-0.00252	-0.0208	-0.0422	-0.0353	-0.101	0.182	-0.199
-0.0561	-0.00738	0.253	-0.0273	-0.0352	-0.0277	0.00306	-0.0803	0.029	-0.125	-0.0345	0.011	0.103	-0.025	-0.00945	-0.00579	0.0515	-0.0221	-0.157	0.161	0.0494	0.153	-0.108	-0.0408	0.104	0.047	-0.2	-0.107	0.0876	0.19	0.0244	0.0164	-0.04	-0.0138	0.172	0.17	-0.149	-0.165	-0.0175	-0.0618	-0.0413	0.117	-0.019	0.115	-0.0833	0.0206	-0.00481	0.131	-0.141	0.0978
-0.0827	0.0386	-0.0327	0.0604	-0.0262	-0.0423	-0.0536	0.0908	0.175	-0.024	0.318	-0.0215	-0.269	0.0244	-0.0754	-0.0583	-0.00339	-0.215	0.0972	-0.0195	0.132	0.198	0.0188	-0.0282	-0.0067	0.028	0.0356	-0.0779	-0.00167	-0.00381	0.00295	0.000665	0.00731	0.0114	-0.00343	0.019	-0.0617	-0.0532	-0.0972	0.0612	0.182	-0.0907	0.267	-0.305	-0.528	0.0281	0.121	0.0951	0.209	-0.0107
-0.117	-0.0578	0.128	0.105	0.0275	0.0523	0.00729	-0.195	-0.0328	0.057	-0.115	0.0307	0.0901	0.0218	0.000472	0.0194	0.0297	0.0318	0.0325	-0.0198	-0.00516	0.0358	-0.189	-0.0932	-0.0293	-0.0551	0.218	0.0673	0.000681	-0.0181	0.0885	-0.027	0.0222	-0.00183	-0.121	0.0544	-0.00711	-0.131	0.00883	0.000883	0.0132	-0.00853	-0.0524	-0.0276	0.00962	-0.0847	-0.00539	0.351	-0.0612	-0.153
0.148	-0.0988	0.235	0.111	0.176	-0.202	-0.109	0.0953	-0.0372	0.00862	-0.0751	0.0461	-0.0635	-0.0479	-0.0238	0.0425	0.0332	0.00131	0.0885	-0.085	-0.141	-0.142	0.109	0.0755	0.0356	0.00819	-0.0739	-0.148	-0.00657	-0.016	-0.0392	-0.0497	-0.021	-0.0126	0.101	0.0524	-0.0463	0.0182	-0.0509	-0.126	-0.0501	-0.0878	0.0518	0.0586	0.00627	-0.0847	-0.0181	-0.0293	0.00614	-0.00202
0.0296	-0.0287	0.0436	-0.0332	-0.0251	-0.0375	-0.028	0.126	0.0106	-0.0322	0.0971	0.126	-0.0529	0.0273	-0.0362	0.0799	0.0101	-0.0527	0.217	-0.0214	-0.118	0.19	0.0533	0.0141	-0.0456	-0.12	-0.101	0.086	0.127	0.067	-0.0231	-0.019	-0.00942	0.0658	0.0567	-0.0904	-0.0734	-0.101	-0.0384	-0.0671	-0.187	0.0185	0.418	0.226	0.129	-0.222	-0.201	-0.0558	-0.0449	0.182
0.0949	-0.0342	0.00478	-0.00703	0.0024	0.045	2.32e-05	0.0733	0.202	0.0392	0.106	-0.0397	0.201	-0.0492	0.0137	-0.0397	0.0921	-0.102	-0.0198	-0.00689	-0.069	-0.111	0.0542	-0.00601	-0.196	0.0157	-0.0606	-0.0923	-0.219	-0.256	0.0308	-0.0133	-0.00748	-0.0431	-0.0275	-0.0615	-0.0973	-0.0842	0.0306	0.192	0.0557	-0.0201	0.174	-0.00136	-0.102	-0.549	-0.304	0.0629	0.0624	0.0563
0.072	-0.0636	0.103	0.00174	-0.022	-0.0208	-0.0363	0.0672	0.1	-0.0233	0.0965	0.136	-0.013	-0.0169	-0.0463	0.00174	-0.113	0.0341	0.179	-0.131	-0.322	0.0738	0.0186	0.0152	0.0177	-0.0272	0.0152	-0.00325	0.0213	-0.0303	0.012	-0.0237	-0.0624	-0.0573	0.0834	0.0741	-0.0723	-0.0387	-0.000217	-0.00763	0.0618	-0.112	0.414	-0.271	-0.0901	-0.134	-0.0463	0.0921	0.29	-0.0543
0.0183	0.0536	0.0867	0.00835	-0.0282	-0.0474	-0.0852	-0.0131	-0.0588	-0.034	-0.11	0.04	0.288	0.0137	-0.0131	-0.0441	-0.0716	0.168	-0.0413	0.0409	-0.0422	-0.134	0.0295	-0.00902	-0.00698	0.0234	-0.224	-0.104	-0.0358	-0.105	-0.019	0.0865	0.0519	0.0734	-0.288	-0.033	-0.0442	-0.0164	0.0551	0.0179	-0.0925	0.049	0.104	0.0142	0.12	0.292	0.284	-0.0881	-0.139	0.054
[truncated: 16 more columns]
