# Supplementary material for: Altered Effective Connectivity of Children and Young Adults With Unilateral Amblyopia: A Resting-State Functional Magnetic Resonance Imaging Study
Source: Front Neurosci. 2021 Jul 6;15:657576. doi: 10.3389/fnins.2021.657576 (PMC8290343; doi:10.3389/fnins.2021.657576)
Supplement: Supplementary file 1 [file Data_Sheet_1.zip › Supplementary Material/Individual ROI-wise EC/Table2_EC_Amblyopia_Y2X.xlsx]

## Sheet: GCA_Amblyopia_Y2X
-0.0155	-0.107	-0.261	0.354	-0.0268	0.0115	-0.0948	0.0374	0.297	-0.409	-0.228	-0.0808	0.0379	0.129	0.0783	-0.23	-0.256	-0.157	-0.168	-0.0107	-0.0127	-0.0483	0.106	-0.0831	-0.055	0.0475	-0.0212	-0.0845	0.00608	0.00171	0.0828	0.168	-0.0349	-0.0812	0.0791	0.107	0.0679	0.0771	-0.0859	-0.0271	0.0198	-0.00678	0.0336	-0.0235	-0.0332	-0.0944	-0.0369	-0.00943	0.0283	-0.00308
0.0843	0.0614	-0.0388	0.0335	0.059	0.0347	-0.0883	0.036	-0.0646	0.0522	0.135	0.0776	-0.0413	-0.358	-0.0495	0.0803	-0.0339	0.112	-0.0381	0.0625	0.0846	-0.00622	0.232	0.148	0.0442	0.0852	0.0263	0.0591	-0.115	0.0231	-0.338	-0.49	-0.000642	-0.333	0.049	0.00209	-0.15	0.0399	-0.129	-0.0227	0.0412	0.0317	0.0383	0.00313	-0.0259	0.0116	0.0575	-0.00493	0.0107	0.021
0.0117	-0.118	-0.0555	-0.0834	-0.204	0.0102	0.0136	0.0312	-0.00409	0.0335	-0.00438	-0.272	-0.0479	-0.288	-0.713	0.0125	0.0249	0.211	-0.0622	-0.21	-0.00299	-0.0315	0.131	0.19	0.181	0.183	0.144	-0.0442	0.123	0.169	-0.36	0.247	0.179	0.338	0.194	-0.196	0.262	0.224	0.12	-0.0482	0.0163	0.0661	0.045	0.0505	0.0719	0.0842	0.0559	0.0424	0.00629	0.0905
-0.181	0.0184	-0.0635	0.0415	0.0886	0.141	0.0426	-0.138	0.00896	-0.156	-0.181	-0.0881	-0.0459	0.0927	-0.0586	0.0139	-0.0891	-0.153	-0.0776	0.129	0.0261	-0.0229	-0.024	-0.02	-0.022	0.0388	0.0974	-0.00445	0.0525	0.0528	-0.135	0.0714	0.199	0.0704	0.454	0.118	0.43	0.294	-0.00274	0.00508	0.0514	0.0219	0.00908	-0.00538	-0.00946	0.0951	0.166	0.0863	0.0189	0.0252
0.0391	-0.203	-0.0292	-0.0737	-0.248	0.12	-0.0762	-0.0203	0.05	0.0796	-0.0146	-0.0607	-0.0205	-0.116	-0.127	0.165	0.142	-0.0491	-0.0537	0.0464	-0.00847	0.0583	-0.102	0.00114	0.0781	0.181	0.0478	-0.0944	0.197	0.0766	0.0356	-0.246	0.0259	-0.137	0.0295	0.0667	-0.0173	-0.0341	0.101	0.0117	0.0702	-0.0118	-0.0183	-0.00259	-0.00492	0.0384	0.0667	0.011	-0.0446	0.0697
0.114	-0.0215	-0.252	0.202	0.288	-0.00323	-0.057	0.106	-0.0589	0.0769	0.0525	-0.0471	-0.0407	0.0986	0.0725	-0.0339	-0.119	-0.0296	0.105	-0.0467	-0.0131	-0.0367	0.132	0.112	-0.0196	-0.00385	0.0484	0.0326	-0.0275	-0.0385	-0.14	-0.0405	0.0452	0.0128	-0.154	-0.197	0.121	0.134	0.0448	-0.00567	-0.00319	-0.014	0.014	-0.0147	0.00435	-0.0135	-0.0134	-0.00176	0.0536	-0.00262
0.165	-0.0255	-0.0075	-0.388	0.0448	0.0466	0.0568	-0.0501	-0.143	0.0587	-0.183	0.0496	0.0638	-0.0775	0.13	0.0769	0.0132	0.0868	-0.0458	0.0131	-0.0419	-0.0587	-0.0757	0.179	-0.0926	-0.115	-0.0344	-0.00364	-0.0188	0.00845	-0.0589	-0.0454	0.0769	0.0498	0.0508	0.0565	0.0617	0.04	0.0701	-0.0355	-0.0344	0.00964	-0.0662	0.0394	0.0434	-0.0148	-0.0234	0.00101	-0.0252	-0.0165
0.0776	0.0772	-0.112	-0.0507	-0.21	-0.203	-0.00606	0.0463	0.0272	-0.0102	0.0661	-0.0243	-0.0787	0.0258	-0.021	-0.0933	-0.0968	-0.0288	-0.0521	0.0126	-0.0102	0.00876	0.0668	0.239	0.00459	0.0317	-0.0189	0.00142	-0.0205	-0.00151	-0.0872	-0.0401	-0.19	-0.0133	0.0691	-0.0794	-0.0138	0.0826	-0.13	0.0597	-0.0372	0.00764	0.109	0.057	0.0257	0.103	-0.00607	-0.0614	0.00178	0.0247
-0.0731	0.0287	-0.00838	-0.0443	-0.107	0.0653	0.0524	-0.0121	0.0114	0.0246	0.0502	-0.0829	0.0215	0.0578	0.0538	-0.0692	-0.0076	-0.0209	-0.0989	0.101	0.0966	0.0244	-0.0281	-0.0425	-0.0341	-0.0546	0.0365	0.0673	-0.00564	-0.0139	0.144	0.13	0.00406	-0.0095	-0.276	-0.11	0.278	-0.00366	0.0574	0.118	0.0973	0.0724	-0.072	-0.136	-0.0536	0.0608	0.0632	0.0197	-0.0188	-0.0472
-0.0287	0.034	-0.00812	0.386	0.13	0.166	0.0285	-0.29	-0.0129	0.112	-0.0107	-0.252	0.0139	-0.282	0.373	-0.162	0.0539	0.0326	-0.195	-0.00154	0.04	-0.0895	-0.367	0.0445	0.0617	0.126	0.132	-0.0474	-0.0696	-0.0154	0.304	0.205	0.0101	-0.177	-0.116	0.0906	0.115	0.0782	0.0684	-0.000107	0.0535	-0.0264	-0.0218	-0.0286	-0.00966	0.0696	0.0609	-0.0111	0.0114	-0.0332
-0.0774	-0.0271	0.00592	-0.0115	-0.0205	-0.0158	0.0365	-0.0944	-0.134	-0.0316	-0.0522	0.0335	-0.0693	0.251	0.00155	0.0289	-0.0603	0.0906	0.00207	0.00416	0.0513	0.0139	-0.119	0.127	0.0549	-0.00774	0.0358	0.0362	0.0842	0.103	-0.421	0.702	0.0174	0.151	0.147	0.135	0.252	0.261	-0.0217	-0.0237	-0.0154	0.0134	-0.0132	0.00563	0.0212	0.0171	0.0284	0.00383	0.00729	0.00232
-0.125	0.00933	0.000573	-0.044	-0.0226	0.0405	0.016	-0.106	-0.0529	0.0449	-0.0656	-0.0512	0.0242	0.025	0.0424	-0.00799	0.0289	-0.0762	-0.0463	0.0806	0.0877	-0.0483	-0.156	0.025	-0.00482	0.0288	-0.112	0.034	-0.0671	-0.0313	-0.0595	0.176	0.121	0.0757	-0.374	-0.12	0.191	0.0856	0.0084	0.00444	-0.0139	0.0325	-0.0452	0.0482	0.00827	0.0459	0.0199	-0.109	-0.0345	-0.00531
-0.0234	-0.145	-0.0386	-0.0224	0.107	0.188	0.258	-0.0119	0.055	0.188	0.266	-0.0463	-0.125	0.023	-0.0106	0.0201	0.122	-0.097	-0.0016	-0.126	0.0229	0.0238	-0.118	0.0334	0.0496	0.0464	0.057	-0.00484	0.111	0.133	0.014	-0.576	-0.152	-0.244	0.267	0.0655	0.324	0.0873	-0.0446	0.0163	0.0169	0.0109	-0.0141	0.00475	-0.038	-0.19	-0.133	0.0198	0.0487	-0.0597
[truncated: 16 more columns]
