# Supplementary material for: Altered Effective Connectivity of Children and Young Adults With Unilateral Amblyopia: A Resting-State Functional Magnetic Resonance Imaging Study
Source: Front Neurosci. 2021 Jul 6;15:657576. doi: 10.3389/fnins.2021.657576 (PMC8290343; doi:10.3389/fnins.2021.657576)
Supplement: Supplementary file 1 [file Data_Sheet_1.zip › Supplementary Material/Individual ROI-wise EC/Table3_EC_HCs_X2Y.xlsx]

## Sheet: GCA_HCs_X2Y
0.0396	0.061	0.154	-0.111	-0.123	-0.0579	-0.00177	0.109	-0.155	0.0171	0.126	0.0119	0.0198	0.0397	0.0215	-0.04	-0.093	-0.189	-0.0251	0.0642	-0.0342	-0.174	-0.0786	-0.0654	0.0122	0.164	-0.0289	-0.224	-0.0628	-0.102	-0.0796	-0.0763	-0.0869	-0.0522	-0.0111	-0.181	0.0016	0.0142	0.00156	-0.239	-0.514	-0.0346	0.174	0.19	0.157	0.203	0.0189	0.0406	-0.468	-0.027
0.177	-0.0249	0.157	0.00455	-0.00738	-0.0171	-0.0902	0.00439	-0.0382	-0.0562	0.205	0.0874	-0.14	0.0326	0.0418	-0.0288	-0.0167	0.0794	-0.0356	-0.0555	-0.18	0.103	0.0572	0.101	0.0148	0.0881	-0.108	0.00676	0.0776	0.0204	0.0547	-0.0179	0.0501	-0.0212	0.0706	1.66e-05	-0.116	-0.15	0.0869	0.0975	0.0501	-0.201	-0.261	-0.0594	-0.00432	0.132	0.181	-0.0605	-0.0138	-0.0476
0.209	0.0279	0.141	0.0187	0.0188	-0.00312	0.0712	0.0652	0.107	0.334	0.143	-0.0126	-0.057	0.028	0.0141	-0.0225	-0.0299	0.0289	-0.0586	-0.122	-0.167	0.154	0.0211	-0.0178	-0.00727	0.046	0.0975	0.0796	-0.0457	-0.0512	0.0374	-0.0652	-0.104	-0.0343	0.0731	0.000778	-0.108	-0.179	-0.0143	-0.0213	-0.0504	0.182	0.0608	-0.0245	-0.148	0.00562	-0.17	-0.09	-0.0128	0.0464
0.0915	-0.32	-0.017	0.0859	-0.0746	-0.0307	-0.0115	0.151	0.0808	-0.331	-0.54	-0.085	0.143	-0.0363	-0.0357	-0.0053	-0.042	-0.126	0.155	0.0155	-0.039	0.011	-0.0238	0.061	-0.0322	-0.0138	0.126	0.00263	0.0913	0.143	0.0302	-0.0503	-0.000166	0.00645	0.0531	-0.154	-0.0804	-0.0663	0.0965	0.0731	-0.14	-0.00504	-0.258	0.00569	0.112	-0.0935	-0.126	0.19	-0.111	0.0273
0.0156	-0.0501	0.0526	-0.036	-0.0547	-0.0277	-0.0304	0.0367	0.0984	-0.00546	-0.0139	0.00537	0.0171	-0.00399	0.00845	-0.00587	0.028	0.0351	0.0471	-0.00354	0.0101	-0.00797	-0.00349	-0.0283	-0.0277	0.0325	-0.0466	-0.0627	0.227	0.232	0.0186	-0.00408	-0.0793	-0.116	-0.0662	-0.0318	-0.0737	-0.189	0.0364	-0.079	0.0543	0.113	0.145	0.452	0.506	0.0232	-0.0139	-0.0554	-0.0416	0.606
0.032	-0.106	0.287	0.0671	0.0123	0.00635	-0.0348	0.0928	-0.0489	0.0159	0.171	0.133	-0.245	0.0411	0.0228	-0.0847	-0.0144	-0.0142	0.00222	-0.00102	-0.0337	0.0438	-0.0567	-0.000142	0.0957	0.00646	-0.151	-0.00867	-0.0752	0.0215	0.01	0.00791	-0.00517	-0.0403	0.0567	0.0295	-0.0507	-0.0868	0.0238	-0.0446	-0.0639	-0.0149	0.0592	-0.0986	-0.102	0.0721	-0.00525	-0.0365	0.195	-0.0463
0.295	0.0432	0.0954	-0.041	0.0466	0.0299	0.0537	0.0996	0.0627	0.267	-0.0597	0.145	-0.0366	-0.0248	0.0419	0.0268	-0.0677	0.205	0.00539	-0.162	-0.123	-0.0778	0.0197	-0.00767	-0.123	-0.0947	-0.153	-0.031	0.064	0.0322	-0.029	-0.01	0.00952	0.0294	0.043	0.0262	-0.113	-0.0612	0.0824	0.0194	-0.0102	-0.0158	0.0231	-0.507	-0.187	-0.029	-0.0922	-0.322	-0.0117	-0.32
0.0448	-0.0194	0.0841	0.00209	0.000489	-0.0803	-0.0915	-0.113	0.118	-0.00123	-0.0847	-0.0458	0.0201	0.0191	0.00482	0.0839	0.045	-0.062	-0.175	-0.0334	-0.0378	0.103	-0.0413	-0.00904	-0.0488	0.0018	0.00234	0.268	-0.0283	-0.0183	-0.0321	0.00225	0.0432	0.0244	0.0301	-0.0496	-0.0699	-0.0783	0.0314	-0.0515	-0.0898	-0.0587	-0.189	0.0937	0.0307	-0.00568	0.0601	-0.0588	-0.206	-0.0487
0.0964	-0.0398	0.0723	0.0367	0.0172	0.0246	0.038	0.119	0.0908	0.0421	0.17	-0.0161	-0.369	-0.0305	-0.00405	0.0489	0.0353	0.0795	-0.0351	0.0432	-0.0683	0.143	0.0446	-0.0334	0.0763	-0.00547	-0.0382	0.0314	-0.0177	-0.0835	-0.0165	-0.00793	0.0122	-0.00594	0.0444	0.0928	-0.0382	-0.0542	-0.00613	-0.11	0.0443	0.507	0.39	-0.13	-0.0932	0.133	0.246	0.149	0.105	-0.0559
0.0225	0.112	-0.294	-0.000657	0.0478	-0.0953	-0.0438	-0.0376	0.0252	-0.359	-0.143	-0.137	-0.32	0.0253	0.0256	-0.0389	-0.0812	-0.0173	0.0487	-0.078	-0.00963	0.0217	0.00657	-0.0326	-0.0769	-0.0444	0.0293	-0.0607	-0.0168	0.00823	0.0111	0.00652	0.00326	-0.00858	-0.025	0.00825	-0.0046	0.0287	0.111	-0.115	0.011	-0.0395	0.098	-0.096	-0.0691	0.0237	0.144	-0.175	0.124	-0.236
0.00817	-0.029	0.27	0.0185	-0.0252	-0.0248	0.0662	-0.0194	-0.0478	-0.0319	-0.0734	0.216	-0.144	0.0642	0.0705	-0.0547	-0.0771	-0.0448	-0.0525	-0.0983	0.0485	0.0981	-0.00871	0.00652	-0.0463	0.022	-0.00711	0.0241	0.0821	0.202	0.0119	0.00222	0.00657	0.00371	-0.00362	-0.0265	-0.0479	-0.0492	-0.0219	-0.0991	0.0346	-0.0447	0.0587	0.0493	0.14	-0.059	0.0488	-0.0519	-0.0886	0.0959
0.0883	-0.0252	0.111	0.0213	-0.00909	-0.0104	0.0155	0.177	-0.0148	0.0552	0.0527	0.0928	0.0265	0.0141	0.0287	0.0525	-0.0316	-0.106	-0.0168	-0.081	-0.305	-0.235	0.0424	0.076	0.00409	-0.0108	-0.137	-0.0106	-0.149	-0.199	0.0527	0.056	0.0241	0.0325	-0.161	-0.0367	-0.00562	-0.173	0.0343	0.0477	0.22	0.272	0.355	-0.0145	0.322	0.0624	0.00213	0.225	0.124	0.0243
0.0319	-0.0133	-0.0444	-0.0413	0.0239	-0.0112	-0.0437	0.0577	-0.0121	0.12	0.149	0.173	0.106	0.00393	-0.0183	0.0152	-0.0731	-0.0086	0.0836	-0.146	-0.202	0.0377	0.026	0.00166	-0.0209	0.00936	0.0785	0.0673	-0.116	-0.0768	-0.0163	0.00559	-0.000941	0.0245	-0.00526	0.0349	-0.0268	-0.0772	-0.155	0.165	0.103	0.000585	0.294	0.0412	0.0946	0.0696	0.115	-0.00371	0.025	0.192
[truncated: 16 more columns]
