# Supplementary material for: Altered Effective Connectivity of Children and Young Adults With Unilateral Amblyopia: A Resting-State Functional Magnetic Resonance Imaging Study
Source: Front Neurosci. 2021 Jul 6;15:657576. doi: 10.3389/fnins.2021.657576 (PMC8290343; doi:10.3389/fnins.2021.657576)
Supplement: Supplementary file 1 [file Data_Sheet_1.zip › Supplementary Material/Individual ROI-wise EC/Table4_EC_HCs_Y2X.xlsx]

## Sheet: GCA_HCs_Y2X
-0.00794	-0.081	-0.0425	0.233	0.197	0.0275	-0.0143	-0.0926	0.0316	-0.0184	-0.0575	-0.00364	-0.0298	-0.0259	0.028	0.0573	0.0493	0.141	0.0204	-0.0725	0.0212	0.0755	0.491	0.281	-0.0253	-0.145	-0.0519	0.132	0.239	0.0267	0.417	0.38	0.0788	-0.0174	-0.00843	0.158	0.0877	0.0319	0.00477	0.0991	0.116	0.0138	-0.0207	-0.198	-0.0514	-0.032	0.0274	-0.0212	0.0363	-0.0272
-0.0503	0.00597	-0.184	-0.0648	-0.0701	0.0188	0.12	0.112	0.086	0.131	-0.049	-0.129	0.184	-0.285	-0.085	-0.0177	-0.0666	-0.202	0.00921	0.261	0.124	-0.0183	-0.12	-0.232	0.0125	-0.0458	0.144	0.0423	-0.0758	-0.00253	-0.184	0.00567	-0.091	0.00585	-0.153	-0.0427	0.247	0.0496	-0.0292	-0.0129	0.0159	0.0778	0.101	0.0256	-0.00206	-0.0377	-0.0729	0.0673	0.0661	0.00758
-0.0887	0.0433	-0.0909	-0.108	0.0263	0.000918	-0.191	-0.0549	-0.141	-0.2	-0.0789	0.0685	0.153	-0.112	-0.156	0.0378	0.168	-0.041	0.133	0.159	0.134	-0.0429	-0.0756	0.108	0.00874	-0.081	-0.0889	-0.082	0.0729	0.0778	-0.243	0.27	0.179	0.054	-0.0471	0.0595	0.0941	0.0979	0.0196	-0.0185	0.00194	-0.0202	-0.0249	-0.00453	-0.00107	-0.0311	0.0851	0.0208	0.0316	0.0178
0.0212	0.0829	0.00719	-0.0526	0.101	0.0412	-0.0317	-0.0363	-0.00111	0.22	0.14	0.0942	-0.106	0.0622	0.19	-0.0747	-0.00578	0.208	-0.0936	0.0101	0.118	-0.0368	0.185	-0.22	0.0274	0.116	-0.12	0.0226	-0.273	-0.205	-0.091	0.1	0.0628	-0.0851	-0.0105	0.144	0.218	0.0409	-0.11	-0.0465	0.114	-0.0135	0.0576	0.0353	-0.0377	0.0971	0.0888	-0.0436	0.0176	0.0242
0.0493	0.0692	-0.0487	0.317	0.466	0.0481	0.0786	-0.0703	-0.134	-0.00102	0.00122	-0.0729	-0.0075	0.139	0.0305	0.00683	-0.0613	-0.0941	-0.0794	0.0382	0.0341	-0.0151	-0.122	-0.00555	0.0211	-0.0234	0.102	0.0981	-0.0542	-0.037	-0.165	0.112	0.0993	0.215	0.148	0.0304	0.0261	0.0422	-0.0145	-0.00761	-0.0368	-0.0273	-0.0192	-0.0105	-0.00871	-0.00518	-0.0154	0.0198	0.00316	-0.0226
-0.0327	0.0503	-0.0822	-0.102	-0.0202	0.061	0.158	-0.108	0.0416	0.0301	-0.145	-0.19	0.125	-0.0433	-0.224	0.21	0.0559	0.0776	0.0116	0.0336	0.0955	-0.038	0.0893	0.23	-0.202	-0.106	0.418	0.115	0.0303	-0.114	-0.0539	-0.159	0.0658	0.496	-0.334	-0.199	0.29	0.388	-0.208	0.0208	0.14	0.0351	-0.0315	0.0549	0.0724	-0.0265	-0.0125	-0.0408	-0.0566	-0.0083
-0.135	-0.00475	-0.0588	0.0357	-0.205	-0.0432	-0.0481	-0.104	-0.0644	-0.148	0.0787	-0.284	-0.000681	-0.156	-0.408	-0.155	0.0702	-0.444	0.0529	0.237	0.318	0.0125	-0.0919	-0.00832	0.233	0.155	0.181	0.0317	0.00011	0.00224	0.259	0.0102	-0.0336	-0.0559	-0.207	-0.0524	0.128	0.179	-0.0247	0.015	0.0127	-0.0279	-0.00848	0.0113	0.0102	0.0601	0.0733	0.105	0.00317	0.0442
-0.0162	0.0054	-0.0809	-0.0784	-0.00251	0.19	0.132	0.0588	-0.0297	-0.0639	0.0622	0.0645	-0.0257	-0.0658	0.00693	-0.214	-0.105	0.0858	0.121	0.141	0.0927	-0.0957	0.173	0.0779	0.106	0.0292	0.00434	-0.0951	-0.0451	-0.00272	0.147	-0.0472	-0.0532	-0.0141	-0.0391	0.029	0.185	0.0936	-0.0286	0.0121	0.0149	0.0359	0.0356	-0.0731	-0.0175	-0.0227	-0.0225	0.0402	0.0357	0.00354
-0.167	-0.0155	-0.0258	-0.292	-0.423	-0.0668	-0.0653	-0.0812	-0.011	-0.124	-0.105	0.0246	0.157	0.169	0.154	-0.0182	-0.0288	-0.0658	0.0133	-0.0849	0.0153	-0.0558	-0.00869	0.0753	-0.0209	0.0604	0.0455	-0.0184	-0.0333	-0.00707	0.121	-0.12	-0.0981	-0.079	-0.0802	-0.102	0.166	0.0817	0.0679	0.0548	0.00753	-0.0752	-0.0669	0.0428	0.0153	-0.0341	-0.0728	-0.00502	-0.0131	-0.0247
-0.0998	-0.0383	0.043	-0.0346	-0.17	0.0362	0.0269	0.105	0.0513	0.222	0.179	0.0319	0.0163	-0.0211	-0.0948	0.0287	0.0489	-0.0153	-0.0233	0.0334	-0.00865	-0.0342	0.0414	0.375	0.0925	0.0783	-0.219	0.0497	0.00727	-0.154	-0.136	-0.376	-0.049	-0.0444	0.286	0.0566	0.0476	-0.0681	-0.232	0.0173	-0.0302	-0.0265	-0.0645	0.041	-0.00849	-0.0111	-0.0191	0.031	-0.0616	0.0272
0.00694	0.118	-0.0862	0.0986	0.0821	-0.0246	-0.139	0.236	0.249	0.0422	0.0481	-0.113	0.0193	-0.0514	-0.0371	0.00797	0.0186	0.0377	0.00826	0.0383	-0.00273	-0.0141	0.00564	-0.0162	0.0592	-0.0113	-0.012	-0.0234	-0.0121	-0.0752	-0.00793	0.0994	-0.199	-0.0951	0.208	0.25	0.286	0.23	0.00826	0.0321	-0.0307	0.00181	-0.0817	0.0238	-0.0128	0.0281	-0.0327	0.147	0.162	-0.0474
-0.116	0.014	-0.0264	-0.14	-0.0157	-0.123	-0.0378	-0.0255	0.0527	-0.0302	0.0078	-0.0513	-0.0241	-0.0474	-0.00914	-0.174	0.0345	0.00529	-0.00485	0.0658	0.0424	0.101	-0.15	-0.3	-0.0333	0.0728	0.0494	-0.0279	0.16	0.0411	-0.216	-0.215	-0.096	-0.0263	0.144	0.124	0.0297	0.0813	-0.036	-0.0586	-0.111	-0.0347	-0.073	0.00298	-0.0244	-0.112	-0.0396	-0.0166	-0.0245	-0.0189
0.0235	0.0739	0.023	0.24	-0.0776	-0.00888	0.0373	-0.153	0.0148	-0.125	-0.0907	-0.164	-0.0231	-0.101	0.19	-0.0083	0.196	0.142	0.0196	0.13	0.0467	-0.0277	-0.216	0.0513	0.0963	0.0897	-0.0779	-0.0119	0.206	0.0658	-0.00342	0.0184	0.0171	-0.127	0.134	-0.0888	0.146	0.157	0.113	-0.0763	-0.036	0.0248	-0.0632	-0.0286	-0.0139	-0.0186	-0.036	0.0152	0.0456	-0.141
[truncated: 16 more columns]
